# Supplementary material for: Folic Acid Attenuates Glial Activation in Neonatal Mice and Improves Adult Mood Disorders Through Epigenetic Regulation
Source: Front Pharmacol. 2022 Feb 7;13:818423. doi: 10.3389/fphar.2022.818423 (PMC8859176; doi:10.3389/fphar.2022.818423)
Supplement: Supplementary file 2 [file DataSheet2.XLSX]

## Sheet: Figure1
		TST					FST					OFT					EPM
		CON	PIA	PIA+FA			CON	PIA	PIA+FA			CON	PIA	PIA+FA			CON	PIA	PIA+FA
Figure1B	1	13	39.32	1.8	Figure1C	1	85	152	128	Figure1D	1	27	38.76	57.56	Figure1F	1	41.1765	25.641	33.3333
	2	3.84	46.44	12.88		2	160	170	100		2	67	9	82.2		2	35.8491	27.8481	34.2857
	3	9.24	33.16	6.56		3	158	190	149		3	80.6	12	90.8		3	38.4615	20.5128	28.5714
	4	0.6	31.4	8.24		4	148	264	148		4	58.6	39.92	58.44		4	45.8333	24.1071	33.3333
	5	9.76	37.84	5.32		5	174	238	158		5	77.92	14	93		5	55.3	27.5	29.8
	6	0.72	25.84	7.04		6	152	240	148		6	66.72	11	25		6	45.7	29.2	44.9
	7	1.92		1.4		7		200			7	24	17	35		7	30.4
	8			9.36							8	22		34
	9			7.72							9			27	Figure1G	1	55.3	14.7	46.4
																2	45.7	8	29.8
										Figure1E	1	23578.7	22623.9	21958.9		3	64	27.5	44.9
											2	25974.5	21387	10862.8		4	62.9	22.9	47.5
											3	29510.1	22092.6	22253.1		5	30.4	13.1	40.6
											4	25690	13297	23737		6	59	14.2	38.9
											5	25619.1	18541.3	13948.3		7			48.3
											6	29794.8	11785.3	24416.5
											7	26369.6	23152.8
											8	29587.5	22889.8
											9	30380.3

## Sheet: Figure2
Figure2B-C			GFAP				IBA1					Figure2E		CON	PIA	PIA+FA			Figure2F	CON	PIA	PIA+FA
		CON	PIA	PIA+FA				CON	PIA	PIA+FA		GFAP	1	1	9.47588	1.58632		GFAP	1	1	4.4961	3.63907
CORTEX	1	24	39	18		CORTEX	1	17	46	16			2	1	6.04026	0.402481			2	1	5.62981	2.30653
	2	25	37	28			2	28	50	21			3	1	7.62166	0.886224			3	1	4.66772	3.29168
	3	26	52	23			3	22	56	18			4	1	7.54505	0.969144			4	1	4.4855	3.04146
	4	25	41	26			4	23	53	22
												IBA1	1	1	1.50208	0.947278		IBA1	1	1	4.34564	1.65251
HIPPO	1	10	26	18		HIPPO	1	21	57	26			2	1	2.15227	0.885838			2	1	2.46017	1.79984
	2	8	21	5			2	25	50	17			3	1	1.46917	0.775177			3	1	4.53209	1.82397
	3	13	32	17			3	26	53	16			4	1	1.67803	1.14349			4	1	2.68633	1.98742
	4	11	27	14			4	24	56	23

## Sheet: Figure3
Figure3B	TNFa	CON	PIA	PIA+FA		Figure3C	TNFa	CON	PIA	PIA+FA
	1	1	8.01308	2.63201			1	1	1.66686	0.484805
	2	1	7.1976	3.75528			2	1	1.6675	0.485
	3	1	6.62268	1.87597			3	1	2.46254	0.959105
	4	1	7.17128	3.35805			4	1	1.8125	0.52
	IL-1b	CON	PIA	PIA+FA			IL-1b	CON	PIA	PIA+FA
	1	1	3.02845	0.441756			1	1	2.3365	0.995963
	2	1	3.80044	0.297676			2	1	1.89661	0.849139
	3	1	2.62948	1.09582			3	1	1.70751	1.40436
	4	1	2.49469	1.06901			4	1	1.55403	0.849139
	iNOS	CON	PIA	PIA+FA			iNOS	CON	PIA	PIA+FA
	1	1	1.57871	0.383092			1	1	1.59598	0.751364
	2	1	1.64358	0.859202			2	1	2.06555	1.2489
	3	1	1.79844	1.13918			3	1	1.71758	1.25686
		1	1.91687	0.29227			4	1	2.66555	0.939366

## Sheet: Figure4
VITRO	ASTROCYTE					VITRO	MICROGLIA					Figure4D		CON	LPS	LPS+FA		Figure4E		CON	LPS	LPS+FA
Figure4C	GFAP	CON	LPS	LPS+FA		Figure4C	IBA1	CON	LPS	LPS+FA		TNFa	1	1	74.8361	25.0838		TNFa	1	1	3.42198	2.69372
	1	1	1.31506	0.690423			1	1	1.60058	0.623515			2	1	82.592	21.9691			2	1	3.20057	2.57327
	2	1	1.59618	0.927641			2	1	1.48702	0.458644			3	1	81.2354	27.7554			3	1	3.31128	2.6335
	3	1	1.89173	0.704438			3	1	1.42158	0.610931			4	1	78.7141	30.427			4	1	5.6525	4.54463
	4	1	1.58524	0.992256			4	1	2.10301	0.887681
												IL-1b	1	1	293.431	138.844		IL-1b	1	1	21.0174	15.3603
													2	1	300.544	162.792			2	1	18.4296	14.3974
													3	1	296.988	158.755			3	1	19.7235	14.8789
													4	1	277.836	154.718			4	1	13.571	9.29648
												iNOS	1	1	163.174	64.8231		iNOS	1	1	4.06262	2.6405
													2	1	89.3622	97.159			2	1	3.37107	2.54279
													3	1	81.2354	10.2773			3	1	3.71685	2.54164
													4	1	64.4335	53.7182			4	1	3.88616	2.65742

## Sheet: Figure5
VITRO	ASTROCYTE				VITRO	MICROGLIA
Figure5B					Figure5E
P-JNK/JNK	CON	LPS	LPS+FA		P-JNK/JNK	CON	LPS	LPS+FA
1	1	2.7811	2.78161		1	1	1.50382	1.06803
2	1	3.78363	3.69109		2	1	2.16892	0.971735
3	1	2.93506	2.4347		3	1	1.64126	0.926817
4	1	2.56136	2.28432		4	1	1.81748	1.1352
P-P38/ACTIN	CON	LPS	LPS+FA		P-P38/ACTIN	CON	LPS	LPS+FA
1	1	8.76754	9.49762		1	1	4.76204	0.286265
2	1	9.59093	9.94923		2	1	3.83594	0.961478
3	1	6.50571	5.97846		3	1	5.2564	0.89936
4	1	9.83741	10.6752		4	1	3.19346	0.75226
P-ERK/ERK	CON	LPS	LPS+FA		P-ERK/ERK	CON	LPS	LPS+FA
1	1	5.48101	4.3054		1	1	1.47533	1.26794
2	1	5.52789	5.32858		2	1	1.75541	1.70189
3	1	4.01338	3.88814		3	1	1.69599	1.42187
4	1	3.80844	3.54397		4	1	1.20776	1.30989
Figure5C					Figure5F
P-NFKB/NFKB	CON	LPS	LPS+FA		P-NFKB/NFKB	CON	LPS	LPS+FA
1	1	11.5377	3.43168		1	1	8.00134	1.92833
2	1	9.05733	1.62193		2	1	7.20929	2.48523
3	1	7.66135	3.43693		3	1	7.48121	1.66198
4	1	11.5377	3.43168		4	1	6.00121	1.49456
P-IKB/ACTIN	CON	LPS	LPS+FA		P-IKB/ACTIN	CON	LPS	LPS+FA
1	1	7.94783	4.86603		1	1	7.42419	3.97148
2	1	5.3308	3.9425		2	1	7.78394	3.93635
3	1	5.16172	1.12585		3	1	5.6883	1.26627
4	1	7.94783	4.86603		4	1	6.67276	1.55641

## Sheet: Figure6
Figure6B	VITRO	ASTROCYTE			Figure6D	VITRO	ASTROCYTE			Figure6F	VITRO	MICROGLIA
	CON	LPS	L+FA		H3K4Me3	CON	LPS	L+FA		H3K4Me3	CON	LPS	L+FA
1	1	0.624817	0.64581		1	1	0.377132	0.315103		1	1	0.871925	1.04617
2	1	0.623482	0.69991		2	1	0.394272	0.39536		2	1	0.86047	0.987644
3	1	0.550029	0.522049		3	1	0.319778	0.214961		3	1	0.822836	0.948635
4	1	0.500391	0.518802		4	1	0.403964	0.297157		4	1	0.727091	0.578854
Figure6B	VITRO	MICROGLIA			H3K9Me3	CON	LPS	L+FA		H3K9Me3	CON	LPS	L+FA
	CON	LPS	L+FA		1	1	2.66272	3.07381		1	1	2.2924	0.742871
1	1	0.842482	0.7781		2	1	2.49429	2.66495		2	1	2.85516	0.306977
2	1	0.823482	0.869991		3	1	3.6996	3.91207		3	1	2.67583	0.292665
3	1	0.82414	0.758218		4	1	5.34125	4.99018		4	1	2.39054	1.04467
4	1	0.734441	0.783714
					H3K27Me3	CON	LPS	L+FA		H3K27Me3	CON	LPS	L+FA
					1	1	6.2356	0.270439		1	1	2.17965	2.15557
					2	1	7.90257	0.715216		2	1	1.95956	1.9737
					3	1	7.85298	0.715216		3	1	1.89196	1.9701
					4	1	6.67058	1.07452		4	1	1.91786	2.12155

## Sheet: Figure7
Figure7A	IL-10	CON	LPS	L+FA		Figure7B	IL-4	CON	LPS	L+FA
Astrocyte	1	1	4.7659	6.02646		Astrocyte	1	1	1.68209	1.64418
	2	1	3.67691	5.44075			2	1	1.83672	1.97775
	3	1	5.04361	7.06381			3	1	1.68761	1.61873
	4	1	4.38705	6.31053			4	1	1.95637	2.10658
Microglia	1	1	0.215672	0.288519		Microglia	1	1	0.307061	0.385453
	2	1	0.283391	0.391575			2	1	0.356521	0.326079
	3	1	0.49246	0.583847			3	1	0.474987	0.441766
	4	1	0.433073	0.425351			4	1	0.322437	0.377464
Figure7C	IL-13	CON	LPS	L+FA		Figure7D	IL-1O CHIP	CON	LPS	L+FA		Figure7E	IL-13 CHIP
Astrocyte	1	1	1.5317	1.54335			H3K27M3 1	3.34241	2.67538	1.82221			H3K9M3 1	2.27336	3.27439	2.20861
	2	1	2.09223	1.96001			2	2.54703	1.88851	1.42564			2	1.99571	4.23465	2.02444
	3	1	2.60584	2.82543			3	2.60222	2.5123	1.43729			3	1.98027	3.44498	2.17004
	4	1	1.95548	1.94889
Microglia	1	1	0.464662	1.4054
	2	1	0.601381	1.47219
	3	1	0.783954	1.55632
	4	1	0.856548	1.71622

## Sheet: Figure8
Figure8A	BDNF	CON	LPS	L+FA		Figure8C	CON	LPS	L+FA		Figure8D	BDNF CHIP	CON	LPS	L+FA
Astrocyte	1	1	0.78345	1.16029		BDNF	1	0.720118	1.60559			H3K27M3 1	1	1.49409	0.498537
	2	1	0.818224	1.18034			1	0.66898	1.1261			2	1	2.24207	0.984229
	3	1	0.679603	1.19023			1	0.724511	1.57107			3	1	1.59237	0.762199
	4	1	0.956846	1.21762			1	0.770097	1.4906
Microglia	1	1	0.537024	0.36023
	2	1	0.467306	0.771474
	3	1	0.872988	0.798328
	4	1	0.690676	0.686487

## Sheet: Figure9
H3K9 methyltransferases						H3K9 demethylases
Figure9A	KMT1A	CON	PIA	PIA+FA		Figure9B	KDM4A	CON	PIA	PIA+FA		Figure9C	KMD6A	CON	PIA	PIA+FA		Figure9F	EZH2	CON	LPS	L+FA		Figure9G	KDM4A	CON	LPS	L+FA
	1	1	0.89624	0.956308			1	1	0.788358	1.53363			1	1	0.728503	0.83743		Astrocyte	1	1	1.8704	0.868297		Astrocyte	1	1	0.192669	0.326557
	2	1	1.06921	1.18747			2	1	0.501129	1.94663			2	1	0.737526	0.772156			2	1	2.00529	0.577462			2	1	0.495736	0.345459
	3	1	1.01939	1.17589			3	1	0.766909	1.4091			3	1	0.762662	1.00637			3	1	1.53453	0.857256			3	1	0.114131	0.318692
	4	1	0.858852	0.839933			4	1	0.532221	1.74389			4	1	0.886657	0.928185			4	1	1.41246	0.918784			4	1	0.47469	0.562388
							KDM4B	CON	PIA	PIA+FA
	KMT1B	CON	PIA	PIA+FA			1	1	0.774619	1.01422			KMD6B	CON	PIA	PIA+FA		Microglia		CON	LPS	L+FA		Microglia		CON	LPS	L+FA
	1	1	0.985777	1.09195			2	1	0.607804	0.616352			1	1	0.643273	0.691981			1	1	0.981083	1.01024			1	1	0.468386	0.903804
	2	1	0.818576	1.05616			3	1	0.897914	0.947003			2	1	0.727215	1.07577			2	1	1.02972	1.03203			2	1	0.579059	1.0954
	3	1	0.906838	0.665162			4	1	0.740545	0.707175			3	1	0.717508	0.744852			3	1	1.08283	0.998779			3	1	0.426992	0.973299
	4	1	0.829275	0.971978			KDM4C	CON	PIA	PIA+FA			4	1	0.873824	0.865906			4	1	1.07935	0.942651			4	1	0.516083	1.03811
							1	1	0.81635	1.08025
	KMT1C	CON	PIA	PIA+FA			2	1	0.955127	0.880026								Figure3B	TNFa	CON	PIA	PIA+FA
	1	1	0.910181	1.10654			3	1	0.853982	1.08026			EZH2	CON	PIA	PIA+FA			1	1	8.01308	2.63201
	2	1	0.776648	0.788983			4	1	0.91658	0.881092			1	1	1.67914	1.01415			2	1	7.1976	3.75528
	3	1	0.924197	0.854207			KDM4D	CON	PIA	PIA+FA			2	1	1.63985	1.17506			3	1	6.62268	1.87597
	4	1	1.0313	0.839092			1	1	0.765446	0.893293			3	1	1.69607	1.07137			4	1	7.17128	3.35805
							2	1	0.799604	0.858369			4	1	1.53917	0.972254
	KMT1D	CON	PIA	PIA+FA			3	1	0.822909	1.09357									IL-1b	CON	PIA	PIA+FA
	1	1	0.890143	1.08073			4	1	0.616304	0.59086									1	1	3.02845	0.441756
	2	1	0.95139	1.00833															2	1	3.80044	0.297676
	3	1	0.86821	0.96642															3	1	2.62948	1.09582
	4	1	0.811952	1.00159															4	1	2.49469	1.06901
	KMT1E	CON	PIA	PIA+FA															iNOS	CON	PIA	PIA+FA
	1	1	0.815491	0.853089															1	1	1.57871	0.383092
	2	1	0.770229	0.893089															2	1	1.64358	0.859202
	3	1	0.95993	0.822754															3	1	1.79844	1.13918
	4	1	0.877661	0.720061																1	1.91687	0.29227
	KMT8	CON	PIA	PIA+FA
	1	1	1.25051	1.29236
	2	1	1.22558	1.2
	3	1	1.22558	1.09556
	4	1	1.20145	1.33638

## Sheet: Supplement Figure1
Supplement Figure1A
		0	5	10	30	50	70	μg/mL
		100	94.948	102.244	92.0199	77.3067	62.5935
		100	101.981	94.1863	94.3401	89.2569	74.7906
		100	98.2356	94.9129	101.146	89.4201	81.1793
		100	98.8393	95.1628	104.646	90.9716	81.3474
